# Supplementary material for: Ovatifolin Purified from Leptocarpha rivularis Induces Cell Death in A375 and A2058 Melanoma Cancer Cells
Source: Antioxidants (Basel). 2025 Nov 21;14(12):1392. doi: 10.3390/antiox14121392 (PMC12729485; doi:10.3390/antiox14121392)
Supplement: Supplementary file 1 [file antioxidants-14-01392-s001.zip]

Archive with 1 entries (1 files):
- antioxidants-3941430-supplementary.pdf
